# Supplementary material for: Senescent cells inhibit mouse myoblast differentiation via the SASP-lipid 15d-PGJ2 mediated modification and control of HRas
Source: eLife. 2024 Aug 28;13:RP95229. doi: 10.7554/eLife.95229 (PMC11357351; doi:10.7554/eLife.95229)
Supplement: Figure 2—source data 2. [file elife-95229-fig2-data2.zip]

Archive with 2 entries (2 files):
- Figure 2-source data 2. Raw unedited gels for Figure 2/Figure 2-source data 1. Raw unedited gels for Figure 2.pdf
- Figure 2-source data 2. Raw unedited gels for Figure 2/Figure 2-source data 2. Raw unedited gels for Figure 2.pdf
