# Supplementary material for: Senescent cells inhibit mouse myoblast differentiation via the SASP-lipid 15d-PGJ2 mediated modification and control of HRas
Source: eLife. 2024 Aug 28;13:RP95229. doi: 10.7554/eLife.95229 (PMC11357351; doi:10.7554/eLife.95229)
Supplement: Figure 3—source data 2. [file elife-95229-fig3-data2.zip]

Archive with 8 entries (8 files):
- Figure 3-source data 2. Raw unedited gels for Figure 3/Figure 3-source data 1. Raw unedited gels for Figure 3.pdf
- Figure 3-source data 2. Raw unedited gels for Figure 3/Figure 3-source data 2. Raw unedited gels for Figure 3.pdf
- Figure 3-source data 2. Raw unedited gels for Figure 3/Figure 3-source data 3. Raw unedited gels for Figure 3.pdf
- Figure 3-source data 2. Raw unedited gels for Figure 3/Figure 3-source data 4. Raw unedited gels for Figure 3.pdf
- Figure 3-source data 2. Raw unedited gels for Figure 3/Figure 3-source data 5. Raw unedited gels for Figure 3.pdf
- Figure 3-source data 2. Raw unedited gels for Figure 3/Figure 3-source data 6. Raw unedited gels for Figure 3.pdf
- Figure 3-source data 2. Raw unedited gels for Figure 3/Figure 3-source data 7. Raw unedited gels for Figure 3.pdf
- Figure 3-source data 2. Raw unedited gels for Figure 3/Figure 3-source data 8. Raw unedited gels for Figure 3.pdf
