# Supplementary material for: Senescent cells inhibit mouse myoblast differentiation via the SASP-lipid 15d-PGJ2 mediated modification and control of HRas
Source: eLife. 2024 Aug 28;13:RP95229. doi: 10.7554/eLife.95229 (PMC11357351; doi:10.7554/eLife.95229)
Supplement: Figure 4—figure supplement 1—source data 1. [file elife-95229-fig4-figsupp1-data1.zip]

Archive with 1 entries (1 files):
- Figure 4-figure supplement 1-source data 1. Uncropped and labelled gels for figure 4-figure supplement 1/Figure 4-figure supplement 1-source data 1. Uncropped and labelled gels for figure 4-figure supplement 1.pdf
