# Supplementary material for: Senescent cells inhibit mouse myoblast differentiation via the SASP-lipid 15d-PGJ2 mediated modification and control of HRas
Source: eLife. 2024 Aug 28;13:RP95229. doi: 10.7554/eLife.95229 (PMC11357351; doi:10.7554/eLife.95229)
Supplement: Source code 1. [file elife-95229-code1.zip]

Archive with 1 entries (1 files):
- eLife-VOR-SR-2023-95229/Source Code File 1.m
